# Supplementary material for: POSTN⁺ cancer-associated fibroblast–CCL3⁺ macrophage crosstalk defines the immune-excluded tumor microenvironment in clear cell renal cell carcinoma
Source: Transl Oncol. 2026 Jan 24;65:102682. doi: 10.1016/j.tranon.2026.102682 (PMC12860634; doi:10.1016/j.tranon.2026.102682)
Supplement: Supplementary file 5 [file mmc5.zip]

Archive with 1 entries (1 files):
- S4.tif
